# Supplementary material for: Mi-1-Mediated Resistance to Meloidogyne incognita in Tomato May Not Rely on Ethylene but Hormone Perception through ETR3 Participates in Limiting Nematode Infection in a Susceptible Host
Source: PLoS One. 2013 May 23;8(5):e63281. doi: 10.1371/journal.pone.0063281 (PMC3662669; doi:10.1371/journal.pone.0063281)
Supplement: Table S1 — List of ethylene-related differentially expressed genes in tomato upon root-knot nematode infection (subset of data published in Bhattarai et al. , 2008). (XLSX) [file pone.0063281.s002.xlsx]

## Sheet: Table Microarray ET related
Supplemental Table S1. List of ethylene-related differentially expressed genes in tomato upon root-knot nematode infection (subset of data published in Bhattarai et al., 2008).
Probe identity*	Probe EST**	SGN Unigene **	Gene locus **	Ethylene functional class	Putative protein	Motelle (Mi-1/Mi-1)			Moneymaker (mi/mi)
						Fold change (Log2)***	Adjusted PValue		Fold change (Log2)***	Adjusted PValue
1-1-5.3.13.9	SGN-E377665	SGN-U580531	Solyc12g005940.1	Ethylene biosynthesis	ACC oxidase SlACO2	-1.11979	0.0500262		-0.925638	0.0602533
1-1-6.4.17.14	SGN-E398385	SGN-U580508	Solyc09g089580.2	Ethylene biosynthesis	ACC oxidase homolog	1.31236	0.0390587		1.8797	0.0487699
1-1-5.4.3.12	SGN-E394514	SGN-U578448	Solyc09g089580.2	Ethylene biosynthesis	ACC oxidase homolog	1.85225	0.0390587		1.9875	0.0487699
1-1-1.2.6.4	SGN-E370032	SGN-U578448	Solyc09g089580.2	Ethylene biosynthesis	ACC oxidase homolog	1.05762	0.0408891		1.10698	0.0548712
1-1-7.3.16.9	SGN-E396813	SGN-U583843	Solyc08g081550.2	Ethylene biosynthesis	ACC synthase SlACS1A	2.03666	0.0390587		2.15885	0.0487699
1-1-5.3.13.6	SGN-E377613	SGN-U567978	Solyc01g095080.2	Ethylene biosynthesis	ACC synthase SlACS2	1.03334	0.0408891		0.0801745	0.671286
1-1-5.4.12.11	SGN-E393086	SGN-U567978	Solyc01g095080.2	Ethylene biosynthesis	ACC synthase SlACS2	2.01486	0.0390587		2.05965	0.0488971
1-1-6.3.12.7	SGN-E395114	SGN-U583838	Solyc08g008110.2	Ethylene biosynthesis	ACC synthase sequence related to SlACS6 SGN-U583842	1.45361	0.0390587		1.33363	0.156533
1-1-4.1.17.19	SGN-E375625	SGN-U580538	Solyc09g075440.2	Ethylene Receptor	Ethylene Receptor Nr/ETR3****	1.84486	0.0390587		1.2388	0.0733412
1-1-7.1.3.10	SGN-E398143	SGN-U581819	Solyc09g089910.1	Ethylene responsive gene	ERF transcription factor	0.963769	0.0563025		1.5064	0.0487699
1-1-6.1.17.5	SGN-E390127	SGN-U569393	Solyc08g078180.1	Ethylene responsive gene	ERF transcription factor	1.08991	0.0445252		1.04829	0.0612024
1-1-8.2.10.7	SGN-E393503	SGN-U564955	Solyc10g009110.1	Ethylene responsive gene	ERF transcription factor	1.0498	0.0420707		0.997686	0.0711416
1-1-3.2.10.8	SGN-E378305	SGN-U574873	Solyc05g051200.1	Ethylene responsive gene	ERF transcription factor	1.70367	0.0390587		1.70904	0.0487699
1-1-4.3.16.6	SGN-E390560	SGN-U566374	Solyc09g066360.1	Ethylene responsive gene	ERF transcription factor	1.19683	0.0534934		1.18274	0.0505036
1-1-1.2.2.19	SGN-E399441	SGN-U578486	Solyc01g095140.2	Ethylene responsive gene	Ethylene-responsive late embryogenesis-like protein	-0.0162605	0.967193		1.22007	0.0492395
1-1-2.4.19.19	SGN-E396752	SGN-U579545	Solyc00g174330.2 or	Ethylene responsive gene	Ethylene-inducible PR protein (P1)	-0.737163	0.0515612		0.15886	0.417581
			Solyc00g174340.1
1-1-2.4.16.4	SGN-E397013	SGN-U579545	Solyc00g174330.2 or	Ethylene responsive gene	Ethylene-inducible PR protein (P1)	1.23436	0.0390587		1.64296	0.0487699
			Solyc00g174340.1
1-1-1.3.10.11	SGN-E398019	SGN-U584916	Solyc09g089510.2	Ethylene responsive gene	Ethylene-responsive proteinase inhibitor I precursor (Swiss-Prot: P20076.1)	1.52223	0.0390587		1.71834	0.0487699
1-1-1.4.10.11	SGN-E374494	SGN-U584916	Solyc09g089510.2	Ethylene responsive gene	Ethylene-responsive proteinase inhibitor I precursor (Swiss-Prot: P20076.1)	1.8873	0.0390587		1.96394	0.0487699
1-1-3.1.10.12	SGN-E393251	SGN-U578498	Solyc11g073050.1	Ethylene responsive gene	Ethylene-responsive small GTP-binding protein ER43	-0.791875	0.0541847		-0.472935	0.106205
1-1-3.1.1.3	SGN-E393697	SGN-U578498	Solyc11g073050.1	Ethylene responsive gene	Ethylene-responsive small GTP-binding protein ER43	-0.779369	0.0494309		-0.648762	0.0762303
* Probe identity from TOM1 microarray (http://ted.bti.cornell.edu/cgi-bin/TFGD/array/home.cgi)
** ESTs reference numbers, relative Unigene and gene locus identities are based on the Solanaceae Genomics Network (http://solgenomics.net/) database.
*** Ratios of gene expression in plants inoculated with nematode vs mock inoculated. Genes are considered as regulated if adjusted P value <0.05 and fold change (Log2) >1 (up-regulated) or <-0.585 (downregulated).
****Note that ETR1 and ETR2 expression in both plant genotypes were: Fold change (Log2)/adjusted P value for ETR1 in cv. Motelle -0.24/0.25, in cv. Moneymaker -0.73/0.13; for ETR2 in cv. Motelle -0.14/0.47, in cv. Moneymaker -0.12/0.52.
Reference: Bhattarai et al. (2008) "Tomato susceptibility to root-knot nematodes requires an intact jasmonic acid signaling pathway". MPMI (21): 1205-1214.
Data Analysis Section from Bhattarai et al. (2008)
The raw intensity data were imported into the R software and analyzed with BioConductor packages (Gentleman et al. 2005; R Project website). The intensity values were normalized with the print-tip LOWESS approach and differentially expressed genes were identified with the Limma package (Smyth 2005). Genes were classified as differentially expressed on the basis of an adjusted P value of <0.05. Fa…
References:
Gentleman et al. (2005) “Bioinformatics and Computational Biology Solutions Using R and Bioconductor”. Springer, New York.
Smyth (2005) “Limma: linear models for microarray data”. Pages 397-420 in: “Bioinformatics and Computational Biology Solutions Using R and Bioconductor”. R. Gentleman, V. Carey, S. Dudoit, R. Irizarry, and W. Huber, eds. Springer, New York.
