# Supplementary material for: Mi-1-Mediated Resistance to Meloidogyne incognita in Tomato May Not Rely on Ethylene but Hormone Perception through ETR3 Participates in Limiting Nematode Infection in a Susceptible Host
Source: PLoS One. 2013 May 23;8(5):e63281. doi: 10.1371/journal.pone.0063281 (PMC3662669; doi:10.1371/journal.pone.0063281)
Supplement: Table S2 — Primers used for gene expression analyses. (XLS) [file pone.0063281.s003.xls]

## Sheet: Table S2 Primers
Supplemental Table S2. Primers used for gene expression analyses.
Tomato gene	Gene locus identitya	Primer name	Gene-specific primer	PCR annealing temperature (°C)	PCR product expected from cDNA	Source
ACC oxydase 1 (ACO1)	Solyc07g049530.2	ACCOX-F	5'-TGGAGATGAGAGAGCCAACA-3'	58	908 bp	Mantelin et al., 2009
		ACCOX-R	5'-AAGCACTTGCAATTGGATCA-3'			Mantelin et al., 2009
ACC oxydase 2 (ACO2)	Solyc12g005940.1	ACO2-F	5'-ACGGGACTCGGATGTCATTA-3'	57	221 bp	This study
		ACO2-R	5'-TGCAATTGGATCACTTTCCAT-3'			This study
ACC oxydase 3 (ACO3)	Solyc07g049550.2	ACO3-RT-F	5'-AATGACGCGGTGATCTATCC-3'	58	127 bp	Mantelin et al., 2009
		ACO3-RT-R	5'-ATCTTGGCTCTTTTGGCTGA-3'			Mantelin et al., 2009
ACC synthase 1A & 1B (ACS1A & ACS1B)	Solyc08g081550.2 &	ACS1A+1B-F	5'-GCTCAACAATCCAACATCAAAA-3'			Mantelin et al., 2009
	Solyc08g081540.2	ACS1A-R	5'-AATCCTCATCGTCTCGTCA-3'	54	696 bp	Mantelin et al., 2009
		ACS1B-R	5'-AATTCTCATCGTTTCGTCG-3'	54	696 bp	Mantelin et al., 2009
		ACS1A-qPCR-F	5'-TAAAGAAGGGGGAAAATGGT-3'	51	92 bp	This study
		ACS1A-qPCR-R	5'-CACTCATCACTACAACAAAAGGA-3'			This study
		ACS1B-qPCR-F	5'-GCTCAACAATCCAACATCAAA-3'	58	213 bp	This study
		ACS1B-qPCR-R	5'-TTCAATCATCTCCTCAACCAT-3'			This study
ACC synthase 2 (ACS2)	Solyc01g095080.2	ACS2-F	5'-TCACCAACCAACACAACATCCAC-3'	60	567 bp	Mantelin et al., 2009
		ACS2-R	5'-AACAAACTCGGAACCACCCTG-3'			Mantelin et al., 2009
		ACS2-qPCR-F	5'-GGAGGTTCGTAGGTGTTGAG-3'	58	158 bp	This study
		ACS2-qPCR-R	5'-TAATGGTGAGGGAGGAATAGGT-3'			This study
ACC synthase 4 (ACS4)	Solyc05g050010.2	ACS4-F	5'-GAAAAAGGTCAACAAGCAAAT-3'	54	539 bp	Mantelin et al., 2009
		ACS4-R	5'-CGCAAATCCATCCAACAAT-3'			Mantelin et al., 2009
		ACS4-qPCR-F	5'-AACAAGCACAATGGAAGAGGA-3'	58	182 bp	This study
		ACS4-qPCR-R	5'-CGCACTACGAGCAAGGAAT-3'			This study
ACC synthase 5 (ACS5)	Solyc04g077410.2	ACS5-F	5'-TATGAACAAGCCCAAAAAC-3'	54	685 bp	Mantelin et al., 2009
		ACS5-R	5'-CGAAACAAACCCTGAACCAACCC-3'			Mantelin et al., 2009
		ACS5-qPCR-F	5'-CCCTGGTTCCTCCTGTCAC-3'	58	142 bp	This study
		ACS5-qPCR-R	5'-CGGCTGCTGGCGATG-3'			This study
ACC synthase 6 (ACS6)	Solyc08g008100.2	ACS6-F2	5'-CAACCTTCATTCATCAGTATCTCA-3'	60	504 bp	Mantelin et al., 2009
		ACS6-R2	5'-AGCAAAACAAACCCTAAACCAA-3'			Mantelin et al., 2009
		ACS6-qPCR-F	5'-GTCAACCTTCATTCATCAGTATCTC-3'	58	129 bp	This study
		ACS6-qPCR-R	5'-AAATAATCCCAACCCTAAATCCA-3'			This study
Ubiquitin 3 (Ubi3)	Solyc01g056940.2	Ubi3-RT-For	5'-GTGTGGGCTCACCTACGTTT-3'	60	162 bp	Bhattarai et al., 2008
		Ubi3-RT-Rev	5'-ACAATCCCAAGGGTTGTCAC-3'	58°C in qRT-PCR		Bhattarai et al., 2008
a Gene locus identity based on ITAG release 2.3 (2011-04-26) official annotations on the SL2.40 genome build by the International Tomato Annotation Group (ITAG). The SOL Genomics Network http://solgenomics.net/
ACC, 1-aminocyclopropane-1-carboxylic acid.
