# Supplementary material for: Mi-1-Mediated Resistance to Meloidogyne incognita in Tomato May Not Rely on Ethylene but Hormone Perception through ETR3 Participates in Limiting Nematode Infection in a Susceptible Host
Source: PLoS One. 2013 May 23;8(5):e63281. doi: 10.1371/journal.pone.0063281 (PMC3662669; doi:10.1371/journal.pone.0063281)
Supplement: Table S3 — Virus-induced gene silencing constructs and their relative silencing efficiency in tomato when used in combination. (XLSX) [file pone.0063281.s004.xlsx]

## Sheet: Table S3 VIGS constructs
	Supplemental Table S3. Virus-induced gene silencing constructs of ACS and their relative silencing efficiency in tomato when used in combination.
	Gene targeted by VIGS	Gene locus identityc	Nucleotide identitye with the VIGS constructs		Silencing efficiency of the combined constructsg TRV-ACS I+II
			TRV-ACS I	TRV-ACS II	Tested in roots cv. Motelle	Tested in leaves cv. Moneymaker
			SGN-E258763f	SGN-E365788f
	ACS1Aa	Solyc08g081550.2	23	70	---	Yes
	ACS1B	Solyc08g081540.2	23	74	Yes	Yes
	ACS2	Solyc01g095080.2	608	21	Yes	Yes
	ACS4b	Solyc05g050010.2	31	23	---	---
	ACS5b	Solyc04g077410.2	17	24	---	---
	ACS6	Solyc08g008100.2d	21	39	Yes	Yes
	aACS1A transcripts could not be detected in tomato root tissues infected with nematodes irrespective of silencing. But the efficiency of this combination of constructs to silence ACS1A was demonstrated in leaves (Mantelin et al., 2009).
	bACS4 and ACS5 transcripts could not be detected in tomato root tissues infected with nematodes irrespective of silencing. Similarly, these genes transcripts could not be detected in leaves (Mantelin et al., 2009).
	c Gene locus identity based on ITAG release 2.3 (2011-04-26) official annotations on the SL2.40 genome (http://solgenomics.net/) build by the International Tomato Annotation Group (ITAG).
	d The ACS6 gene sequence is still incomplete at the 5'end in the tomato genome, thus the nucleotide identity presented is based on the ACS6 SGN-Unigene sequence SGN-U583842 instead.
	e Length of the longest continuous stretch, where the sequences are identical between the gene and the EST.
	f ESTs identification numbers from the SOL Genomics Network (http://solgenomics.net/).
	g Demonstrated by quantitative reverse transcription-PCR in cv. Motelle roots (Supplemental Figure S1) and/or by semi-quantitative reverse transcription-PCR in Moneymaker leaves (Mantelin et al. 2009).
	ACC, 1-aminocyclopropane-1-carboxylic acid; ACS, ACC synthase; TRV, Tobacco Rattle Virus; VIGS, Virus-Induced Gene Silencing
	Reference: Mantelin et al. (2009) "Ethylene contributes to potato aphid susceptibility in a compatible tomato host". New Phytol. (183): 444-456.
